# Supplementary material for: Clinicopathological and mutational characteristics of primary double mutant gastrointestinal stromal tumor: a single center study with review of the literature
Source: BMC Cancer. 2023 Mar 8;23:217. doi: 10.1186/s12885-023-10684-x (PMC9993699; doi:10.1186/s12885-023-10684-x)
Supplement: Supplementary file 2 — Supplementary Material 2 [file 12885_2023_10684_MOESM2_ESM.xlsx]

## Sheet: somatic
Supplementary Table 2: Complete targeted DNA sequencing data of identified mutations in the 7 cases of primary double-mutant GISTs.
Case No.	Name	RSID	MSI_status	gene	var_type	mutation_type	exon_number	description	af	dp	chrom	pos	dbsnp_id	cosm_id	ref	alt	pop_freq	transcript_id	hgvs_p	hgvs_p_short	hgvs_c	hgvs	mutation_impact	oncogenicity	function_effect	protein_domain
2	1864P1	SG21009979FFP	MSS	PIK3CA	CNV	cn_amp	NA	cn_amp	3.1	NA	3	3q26.32	NA	NA	18	18	NA	NM_006218.3	NA	NA	cn_amp	cn_amp	MODERATE	NA	Gain-of-function	NA
2	1864P1	SG21009979FFP	MSS	KIT	SNV	missense_variant	11	p.W557R	0.3947	1424	4	55593603	rs121913235	COSM1219	T	C	0	NM_000222.2	p.Trp557Arg	p.W557R	c.1669T>C	NM_000222.2(KIT):c.1669T>C(p.Trp557Arg)	MODERATE	Oncogenic	Gain-of-function	cytoplasmic_topological_domain
2	1864P1	SG21009979FFP	MSS	KIT	INDEL	conservative_inframe_deletion	11	p.D579del	0.429	1373	4	55593666	rs1060502543	COSM255168	TATG	T	0	NM_000222.2	p.Asp579del	p.D579del	c.1735_1737del	NM_000222.2(KIT):c.1735_1737del(p.Asp579del)	MODERATE	NA	NA	cytoplasmic_topological_domain
7	Z38497	SG21011500FFP	MSS	KIT	SNV	missense_variant	13	p.K642E	0.5579	2002	4	55594221	rs121913512	COSM1304	A	G	0	NM_000222.2	p.Lys642Glu	p.K642E	c.1924A>G	NM_000222.2(KIT):c.1924A>G(p.Lys642Glu)	MODERATE	Oncogenic	Gain-of-function	protein_kinase_domain
7	Z38497	SG21011500FFP	MSS	ATM	SNV	missense_variant	20	p.R982C	0.4996	1277	11	108142000	rs587779830	COSM1297602,COSM1297603	C	T	2.033e-05	NM_000051.3	p.Arg982Cys	p.R982C	c.2944C>T	NM_000051.3(ATM):c.2944C>T(p.Arg982Cys)	MODERATE	NA	NA	NA
7	Z38497	SG21011500FFP	MSS	KIT	SNV	missense_variant	17	p.S821C	0.6067	1546	4	55599336	NA	NA	C	G	0	NM_000222.2	p.Ser821Cys	p.S821C	c.2462C>G	NM_000222.2(KIT):c.2462C>G(p.Ser821Cys)	MODERATE	NA	NA	protein_kinase_domain
3	Z18864	SG21011501FFP	MSS	KIT	INDEL	frameshift_variant	3	p.L138fs	0.0557	2102	4	55564521	NA	NA	CCT	C	0	NM_000222.2	p.Leu138fs	p.L138fs	c.413_414del	NM_000222.2(KIT):c.413_414del(p.Leu138fs)	HIGH	NA	Loss-of-function	NA
3	Z18864	SG21011501FFP	MSS	KIT	INDEL	conservative_inframe_deletion	11	p.V569_L576del	0.2191	2072	4	55593637	NA	NA	ATGTTTACATAGACCCAACACAACT	A	0	NM_000222.2	p.Val569_Leu576del	p.V569_L576del	c.1705_1728del	NM_000222.2(KIT):c.1705_1728del(p.Val569_Leu576del)	MODERATE	NA	NA	cytoplasmic_topological_domain
3	Z18864	SG21011501FFP	MSS	KIT	SNV	missense_variant	13	p.M651L	0.4978	2455	4	55594248	rs534209826	NA	A	T	0.001	NM_000222.2	p.Met651Leu	p.M651L	c.1951A>T	NM_000222.2(KIT):c.1951A>T(p.Met651Leu)	MODERATE	NA	NA	protein_kinase_domain
3	Z18864	SG21011501FFP	MSS	KIT	INDEL	frameshift_variant	13	p.K642fs	0.0576	2622	4	55594220	NA	NA	C	CAG	0	NM_000222.2	p.Lys642fs	p.K642fs	c.1924_1925insGA	NM_000222.2(KIT):c.1924_1925insGA(p.Lys642fs)	HIGH	NA	Loss-of-function	NA
6	Z68178	SG21011502FFP	MSS	PTEN	LGR	large_genomic_rearrangement	1	exon1del	0.9	NA	10	89623599-89623743(+)	NA	NA	10	0	NA	NM_000314.6	NA	NA	exon1del	NM_000314.6(PTEN):exon1del	HIGH	NA	Loss-of-function	NA
6	Z68178	SG21011502FFP	MSS	ATM	SNV	missense_variant	55	p.R2691C	0.5172	1276	11	108205756	rs531980488	COSM922745,COSM1176661	C	T	0.0007	NM_000051.3	p.Arg2691Cys	p.R2691C	c.8071C>T	NM_000051.3(ATM):c.8071C>T(p.Arg2691Cys)	MODERATE	NA	NA	NA
6	Z68178	SG21011502FFP	MSS	ERBB2	SNV	missense_variant	4	p.I172L	0.4923	2458	17	37865645	NA	NA	A	C	0	NM_004448.3	p.Ile172Leu	p.I172L	c.514A>C	NM_004448.3(ERBB2):c.514A>C(p.Ile172Leu)	MODERATE	NA	NA	extracellular_topological_domain
6	Z68178	SG21011502FFP	MSS	KIT	SNV	missense_variant	11	p.V559D	0.2902	1544	4	55593610	rs121913517	COSM1252	T	A	0	NM_000222.2	p.Val559Asp	p.V559D	c.1676T>A	NM_000222.2(KIT):c.1676T>A(p.Val559Asp)	MODERATE	Oncogenic	Gain-of-function	cytoplasmic_topological_domain
6	Z68178	SG21011502FFP	MSS	KIT	SNV	missense_variant	11	p.V559G	0.0006	1673	4	55593611	rs121913518	COSM1253	T	G	0	NM_000222.3	p.Val559Gly	p.V559G	c.1677T>G	NM_000222.2(KIT):c.1676T>A(p.Val560Asp)	MODERATE	Oncogenic	Gain-of-function	cytoplasmic_topological_domain
1	Z26069	SG21011503FFP	MSS	KIT	SNV	missense_variant	13	p.K642E	0.4413	1763	4	55594221	rs121913512	COSM1304	A	G	0	NM_000222.4	p.Lys642Glu	p.K642E	c.1924A>G	NM_000222.2(KIT):c.1924A>G(p.Lys642Glu)	MODERATE	Oncogenic	Gain-of-function	protein_kinase_domain
1	Z26069	SG21011503FFP	MSS	KIT	SNV	missense_variant	11	p.V559D	0.5069	1655	4	55593610	rs121913517	COSM1252	T	A	0	NM_000222.2	p.Val559Asp	p.V559D	c.1676T>A	NM_000222.2(KIT):c.1676T>A(p.Val559Asp)	MODERATE	Oncogenic	Gain-of-function	cytoplasmic_topological_domain
4	Z28619	SG21011504FFP	MSS	CHEK2	CNV	cn_del	NA	cn_del	0.3	NA	22	22q12.1	NA	NA	13	11	NA	NM_007194.3	NA	NA	cn_del	cn_del	HIGH	NA	Loss-of-function	NA
4	Z28619	SG21011504FFP	MSS	PDGFRA	SNV	missense_variant	8	p.K403R	0.4748	1862	4	55136886	NA	NA	A	G	0	NM_006206.4	p.Lys403Arg	p.K403R	c.1208A>G	NM_006206.4(PDGFRA):c.1208A>G(p.Lys403Arg)	MODERATE	NA	NA	ig-like_C2-type_4_domain
4	Z28619	SG21011504FFP	MSS	KIT	SNV	missense_variant	11	p.V559A	0.4125	2405	4	55593610	rs121913517	COSM1255	T	C	0	NM_000222.2	p.Val559Ala	p.V559A	c.1676T>C	NM_000222.2(KIT):c.1676T>C(p.Val559Ala)	MODERATE	Oncogenic	Gain-of-function	cytoplasmic_topological_domain
4	Z28619	SG21011504FFP	MSS	KIT	INDEL	frameshift_variant	13	p.I653fs	0.4515	2328	4	55594254	NA	NA	ATT	A	0	NM_000222.2	p.Ile653fs	p.I653fs	c.1958_1959del	NM_000222.2(KIT):c.1958_1959del(p.Ile653fs)	HIGH	NA	Loss-of-function	NA
5	SZ19-3117	SG21014756FFP	MSS	SDHC	SNV	missense_variant	6	p.L166R	0.5353	340	1	161332210	NA	NA	T	G	0	NM_003001.3	p.Leu166Arg	p.L166R	c.497T>G	NM_003001.3(SDHC):c.497T>G(p.Leu166Arg)	MODERATE	NA	NA	helical_transmembrane
5	SZ19-3117	SG21014756FFP	MSS	KIT	SNV	missense_variant	13	p.K642E	0.3082	1541	4	55594221	rs121913512	COSM1304	A	G	0	NM_000222.2	p.Lys642Glu	p.K642E	c.1924A>G	NM_000222.2(KIT):c.1924A>G(p.Lys642Glu)	MODERATE	Oncogenic	Gain-of-function	protein_kinase_domain
5	SZ19-3117	SG21014756FFP	MSS	BRCA1	SNV	missense_variant	17	p.A1708S	0.2586	928	17	41215921	NA	NA	C	A	0	NM_007294.3	p.Ala1708Ser	p.A1708S	c.5122G>T	NM_007294.3(BRCA1):c.5122G>T(p.Ala1708Ser)	MODERATE	NA	NA	BRCT_1_domain
5	SZ19-3117	SG21014756FFP	MSS	KIT	SNV	missense_variant	11	p.V560G	0.3139	1526	4	55593613	rs121913521	COSM1260	T	G	0	NM_000222.2	p.Val560Gly	p.V560G	c.1679T>G	NM_000222.2(KIT):c.1679T>G(p.Val560Gly)	MODERATE	Oncogenic	Gain-of-function	cytoplasmic_topological_domain
5	SZ19-3117	SG21014756FFP	MSS	KIT	SNV	missense_variant	11	p.D579A	0.2939	1555	4	55593670	NA	NA	A	C	0	NM_000222.2	p.Asp579Ala	p.D579A	c.1736A>C	NM_000222.2(KIT):c.1736A>C(p.Asp579Ala)	MODERATE	NA	NA	cytoplasmic_topological_domain
Abbreviations：var_type, DNA variant type; af, allele frequency/fraction; dp, depth; chrom, chromosome; pos, position; dbsnp_id, the rs-IDs from the dbSNP database; cosm_id, the COSMIC_ID from COSMIC database; ref, reference allele; alt, alternative allele; pop_freq, population frequency; hgvs_p, the protein sequence of the variant in HGVS recommended format; hgvs_c, the coding sequence of the var…
